# Supplementary material for: Ultrahigh Storage Capacity of Alkali Metal Ions in Hexagonal Metal Borides with Orderly Multilayered Growth Mechanism
Source: Nanomaterials (Basel). 2025 Jun 8;15(12):886. doi: 10.3390/nano15120886 (PMC12195714; doi:10.3390/nano15120886)
Supplement: Supplementary file 1 [file nanomaterials-15-00886-s001.zip]

Archive with 1 entries (1 files):
- nanomaterials-3673255-supplementary.pdf
